# Supplementary material for: Novel Model for Stomatal Conductance: Enhanced Accuracy Under Variable Irradiance and CO2 in C3 Plant Species
Source: Biology (Basel). 2025 Oct 27;14(11):1501. doi: 10.3390/biology14111501 (PMC12650297; doi:10.3390/biology14111501)
Supplement: Supplementary file 1 [file biology-14-01501-s001.zip]

Archive with 1 entries (1 files):
- biology-3907863-supplementary.pdf
